# Supplementary material for: Long Term Monitoring in Switzerland Reveals That Adalia bipunctata Strongly Declines in Response to Harmonia axyridis Invasion
Source: Insects. 2020 Dec 12;11(12):883. doi: 10.3390/insects11120883 (PMC7764166; doi:10.3390/insects11120883)
Supplement: Supplementary file 1 [file insects-11-00883-s001.zip]

Archive with 2 entries (2 files):
- Supplementary File S2.xlsx
- Supplementary table S1.pdf
